# Supplementary material for: Contribution to the knowledge of seed-beetles (Coleoptera, Chrysomelidae, Bruchinae) in Xinjiang, China
Source: Zookeys. 2014 Dec 18;(466):13–28. doi: 10.3897/zookeys.466.7283 (PMC4296480; doi:10.3897/zookeys.466.7283)
Supplement: XML Treatment for Bruchidius apicipennis [file zookeys.466.7283-treatment3.xml]

<!DOCTYPE tp:taxon-treatment
  PUBLIC "-//TaxonX//DTD Taxonomic Treatment Publishing DTD v0 20100105//EN" "tax-treatment-NSO.dtd">
<tp:taxon-treatment xmlns:tp="http://www.plazi.org/taxpub"><tp:treatment-meta><kwd-group><label>Taxon classification</label><kwd><named-content content-type="kingdom">Animalia</named-content></kwd><kwd><named-content content-type="order">Coleoptera</named-content></kwd><kwd><named-content content-type="family">Chrysomelidae</named-content></kwd></kwd-group><mixed-citation publication-type="journal"><person-group><name><surname>Li</surname><given-names>You</given-names></name><name><surname>Wang</surname><given-names>Zhiliang</given-names></name><name><surname>Guo</surname><given-names>Jianjun</given-names></name><name><surname>Nápoles</surname><given-names>Jesús Romero</given-names></name><name><surname>Ji</surname><given-names>Yingchao</given-names></name><name><surname>Jiang</surname><given-names>Chunyan</given-names></name><name><surname>Zhang</surname><given-names>Runzhi</given-names></name></person-group><article-title>Contribution to the knowledge of seed-beetles (<tp:taxon-name><tp:taxon-name-part taxon-name-part-type="order">Coleoptera</tp:taxon-name-part></tp:taxon-name>, <tp:taxon-name><tp:taxon-name-part taxon-name-part-type="family">Chrysomelidae</tp:taxon-name-part></tp:taxon-name>, <tp:taxon-name><tp:taxon-name-part taxon-name-part-type="subfamily">Bruchinae</tp:taxon-name-part></tp:taxon-name>) in Xinjiang, China</article-title><source>Zookeys</source><day>18</day><month>12</month><year>2014</year><volume>2014</volume><issue>466</issue><fpage>13</fpage><lpage>28</lpage><pub-id pub-id-type="doi">10.3897/zookeys.466.7283</pub-id></mixed-citation></tp:treatment-meta><tp:nomenclature><tp:taxon-name>
                                        <tp:taxon-name-part taxon-name-part-type="genus">Bruchidius</tp:taxon-name-part>
                                        <tp:taxon-name-part taxon-name-part-type="species">apicipennis</tp:taxon-name-part>
                                    </tp:taxon-name><tp:taxon-authority>Heyden, 1892</tp:taxon-authority><xref ref-type="fig" rid="F1">Figs 5–6</xref></tp:nomenclature><tp:treatment-sec sec-type="Material"><title>Material.</title><p>2♀5♂, Korla, Bayingol, Xinjiang, <named-content xmlns:xlink="http://www.w3.org/1999/xlink" content-type="dwc:verbatimCoordinates" xlink:type="simple">41.61°N, 86.22°E</named-content>, alt. ca 1060 m 1958.VIII.11–17, C.Q. Li, IOZ(E)109480–109482, 109484, 109486, 109488–109489; 1♂, Aksu, Xinjiang, <named-content xmlns:xlink="http://www.w3.org/1999/xlink" content-type="dwc:verbatimCoordinates" xlink:type="simple">41.18°N, 80.19°E</named-content>, alt. ca 1210 m, 1958.IX.9, C.Q. Li, IOZ(E)109517; 1♂, Karakax, Hetian, Xinjiang, <named-content xmlns:xlink="http://www.w3.org/1999/xlink" content-type="dwc:verbatimCoordinates" xlink:type="simple">37.79°N, 80.52°E</named-content>, alt. ca 1250 m, 1958.V.8, C.Q. Li, IOZ(E)109516; 12♂13♀, Halajunxiang, Artux, Kizilsu, Xinjiang, <named-content xmlns:xlink="http://www.w3.org/1999/xlink" content-type="dwc:verbatimCoordinates" xlink:type="simple">40.02°N, 76.81°E</named-content>, alt. ca 1610 m, 1959.VI.22, S.Y. Wang leg., IOZ(E)109490–109514; 1♂, Yanqi, Bayingol, <named-content xmlns:xlink="http://www.w3.org/1999/xlink" content-type="dwc:verbatimCoordinates" xlink:type="simple">41.80°N, 85.82°E</named-content>, alt. ca 950 m, 1958.VIII.26, C.Q. Li, IOZ(E)109515; 1♀, Hetian, Xinjiang, <named-content xmlns:xlink="http://www.w3.org/1999/xlink" content-type="dwc:verbatimCoordinates" xlink:type="simple">37.02°N, 79.98°E</named-content>, 1955.V.20, S.J. Ma, K.L. Xia and Y.L. Chen leg., IOZ(E)109657; 2♀, Jinghe, Bortala, Xinjiang, <named-content xmlns:xlink="http://www.w3.org/1999/xlink" content-type="dwc:verbatimCoordinates" xlink:type="simple">44.36°N, 83.15°E</named-content>, alt. ca 1730 m, 1955.VIII.24, S.J. Ma, K.L. Xia and Y.L. Chen leg., IOZ(E)109518–109519; 1♀, Manas, Changji, Xinjiang, <named-content xmlns:xlink="http://www.w3.org/1999/xlink" content-type="dwc:verbatimCoordinates" xlink:type="simple">44.54°N, 86.22°E</named-content>, alt. ca 400 m, 1957.VI.9, G. Wang, IOZ(E)109521; 4♂3♀, Milan, Ruoqiang, Bayingol, Xinjiang, <named-content xmlns:xlink="http://www.w3.org/1999/xlink" content-type="dwc:verbatimCoordinates" xlink:type="simple">39.27°N, 89.10°E</named-content>, alt. ca 900 m 1960.IV.30, S.Y. Wang leg., IOZ(E)109649–109655; 2♀, Xiao Artux, Artux, Kizilsu, Xinjiang, <named-content xmlns:xlink="http://www.w3.org/1999/xlink" content-type="dwc:verbatimCoordinates" xlink:type="simple">39.68°N, 75.67°E</named-content>, alt. ca 2100 m, 1959.VI.17, S.Y. Wang leg., IOZ(E)109658–109659; 1♀, Shihutang, Manas, Changji, Xinjiang, <named-content xmlns:xlink="http://www.w3.org/1999/xlink" content-type="dwc:verbatimCoordinates" xlink:type="simple">44.60°N, 86.09°E</named-content>, alt. ca 370, 1957.VII.4, C.P. Hong leg., IOZ(E)109660; 1♂2♀, Wensu, Aksu, Xinjiang, <named-content xmlns:xlink="http://www.w3.org/1999/xlink" content-type="dwc:verbatimCoordinates" xlink:type="simple">41.29°N, 80.21°E</named-content>, alt. ca 1190, 1955.VI.9, S.J. Ma, K.L. Xia and Y.L. Chen leg., IOZ(E)109841–109843.</p></tp:treatment-sec><tp:treatment-sec sec-type="Distribution"><title>Distribution.</title><p>China, Iran, Kazakhstan, Mongolia, Russia, South Africa, Turkey, Turkmenistan.</p></tp:treatment-sec><tp:treatment-sec><!--Section generated to contain objects referenced in tp:taxon-treatment.--><fig id="F1" position="float" orientation="portrait"><label>Figures 1–12.</label><caption><p><tp:taxon-name><tp:taxon-name-part taxon-name-part-type="subfamily">Bruchinae</tp:taxon-name-part></tp:taxon-name> in Xinjiang, dorsal and lateral view. <bold>1–2</bold> <italic><tp:taxon-name><tp:taxon-name-part taxon-name-part-type="genus">Spermophagus</tp:taxon-name-part> <tp:taxon-name-part taxon-name-part-type="species">sericeus</tp:taxon-name-part></tp:taxon-name></italic> <bold>3–4</bold> <italic><tp:taxon-name><tp:taxon-name-part taxon-name-part-type="genus">Acanthoscelides</tp:taxon-name-part> <tp:taxon-name-part taxon-name-part-type="species">pallidipennis</tp:taxon-name-part></tp:taxon-name></italic> <bold>5–6</bold> <italic><tp:taxon-name><tp:taxon-name-part taxon-name-part-type="genus">Bruchidius</tp:taxon-name-part> <tp:taxon-name-part taxon-name-part-type="species">apicipennis</tp:taxon-name-part></tp:taxon-name></italic> <bold>7–8</bold> <italic><tp:taxon-name><tp:taxon-name-part taxon-name-part-type="genus">Bruchidius</tp:taxon-name-part> <tp:taxon-name-part taxon-name-part-type="species">tuberculicauda</tp:taxon-name-part></tp:taxon-name></italic> <bold>9–10</bold> <italic><tp:taxon-name><tp:taxon-name-part taxon-name-part-type="genus">Callosobruchus</tp:taxon-name-part> <tp:taxon-name-part taxon-name-part-type="species">chinensis</tp:taxon-name-part></tp:taxon-name></italic> <bold>11–12</bold> <italic><tp:taxon-name><tp:taxon-name-part taxon-name-part-type="genus">Callosobruchus</tp:taxon-name-part> <tp:taxon-name-part taxon-name-part-type="species">maculatus</tp:taxon-name-part></tp:taxon-name></italic>; black bar = 1 mm.</p></caption><graphic xmlns:xlink="http://www.w3.org/1999/xlink" xlink:href="zookeys-466-013-g001.jpg" position="float" orientation="portrait" xlink:type="simple" id="oo_35792.jpg"/></fig></tp:treatment-sec></tp:taxon-treatment>
