# Supplementary material for: Contribution to the knowledge of seed-beetles (Coleoptera, Chrysomelidae, Bruchinae) in Xinjiang, China
Source: Zookeys. 2014 Dec 18;(466):13–28. doi: 10.3897/zookeys.466.7283 (PMC4296480; doi:10.3897/zookeys.466.7283)
Supplement: XML Treatment for Callosobruchus chinensis [file zookeys.466.7283-treatment5.xml]

<!DOCTYPE tp:taxon-treatment
  PUBLIC "-//TaxonX//DTD Taxonomic Treatment Publishing DTD v0 20100105//EN" "tax-treatment-NSO.dtd">
<tp:taxon-treatment xmlns:tp="http://www.plazi.org/taxpub"><tp:treatment-meta><kwd-group><label>Taxon classification</label><kwd><named-content content-type="kingdom">Animalia</named-content></kwd><kwd><named-content content-type="order">Coleoptera</named-content></kwd><kwd><named-content content-type="family">Chrysomelidae</named-content></kwd></kwd-group><mixed-citation publication-type="journal"><person-group><name><surname>Li</surname><given-names>You</given-names></name><name><surname>Wang</surname><given-names>Zhiliang</given-names></name><name><surname>Guo</surname><given-names>Jianjun</given-names></name><name><surname>Nápoles</surname><given-names>Jesús Romero</given-names></name><name><surname>Ji</surname><given-names>Yingchao</given-names></name><name><surname>Jiang</surname><given-names>Chunyan</given-names></name><name><surname>Zhang</surname><given-names>Runzhi</given-names></name></person-group><article-title>Contribution to the knowledge of seed-beetles (<tp:taxon-name><tp:taxon-name-part taxon-name-part-type="order">Coleoptera</tp:taxon-name-part></tp:taxon-name>, <tp:taxon-name><tp:taxon-name-part taxon-name-part-type="family">Chrysomelidae</tp:taxon-name-part></tp:taxon-name>, <tp:taxon-name><tp:taxon-name-part taxon-name-part-type="subfamily">Bruchinae</tp:taxon-name-part></tp:taxon-name>) in Xinjiang, China</article-title><source>Zookeys</source><day>18</day><month>12</month><year>2014</year><volume>2014</volume><issue>466</issue><fpage>13</fpage><lpage>28</lpage><pub-id pub-id-type="doi">10.3897/zookeys.466.7283</pub-id></mixed-citation></tp:treatment-meta><tp:nomenclature><tp:taxon-name>
                                        <tp:taxon-name-part taxon-name-part-type="genus">Callosobruchus</tp:taxon-name-part>
                                        <tp:taxon-name-part taxon-name-part-type="species">chinensis</tp:taxon-name-part>
                                    </tp:taxon-name><tp:taxon-authority>(L., 1975)</tp:taxon-authority><xref ref-type="fig" rid="F1">Figs 9–10</xref></tp:nomenclature><tp:treatment-sec sec-type="Material"><title>Material.</title><p>1♀, Xinhe, Xinjiang, <named-content xmlns:xlink="http://www.w3.org/1999/xlink" content-type="dwc:verbatimCoordinates" xlink:type="simple">41.51°N, 82.50°E</named-content>, alt. ca 980 m, 2000.VI.30, R.H. Lin leg.</p></tp:treatment-sec><tp:treatment-sec sec-type="Distribution"><title>Distribution.</title><p>Almost worldwide.</p></tp:treatment-sec><tp:treatment-sec sec-type="Remarks"><title>Remarks.</title><p>In this study, we found only one specimen of <italic><tp:taxon-name><tp:taxon-name-part taxon-name-part-type="genus">Callosobruchus</tp:taxon-name-part> <tp:taxon-name-part taxon-name-part-type="species">chinensis</tp:taxon-name-part></tp:taxon-name></italic> in Xinjiang. <xref ref-type="bibr" rid="B13">Zhang et al. (1987)</xref> and <xref ref-type="bibr" rid="B12">Xu (1991)</xref>, however, recorded <italic><tp:taxon-name><tp:taxon-name-part taxon-name-part-type="genus">Vigna</tp:taxon-name-part> <tp:taxon-name-part taxon-name-part-type="species">radiata</tp:taxon-name-part></tp:taxon-name></italic> and <italic><tp:taxon-name><tp:taxon-name-part taxon-name-part-type="genus">Vigna</tp:taxon-name-part> <tp:taxon-name-part taxon-name-part-type="species">angularis</tp:taxon-name-part></tp:taxon-name></italic> extensively infested by <italic><tp:taxon-name><tp:taxon-name-part taxon-name-part-type="genus">Callosobruchus</tp:taxon-name-part> <tp:taxon-name-part taxon-name-part-type="species">chinensis</tp:taxon-name-part></tp:taxon-name></italic> in Kumul and Shihezi, Xinjiang.</p></tp:treatment-sec><tp:treatment-sec><!--Section generated to contain objects referenced in tp:taxon-treatment.--><fig id="F1" position="float" orientation="portrait"><label>Figures 1–12.</label><caption><p><tp:taxon-name><tp:taxon-name-part taxon-name-part-type="subfamily">Bruchinae</tp:taxon-name-part></tp:taxon-name> in Xinjiang, dorsal and lateral view. <bold>1–2</bold> <italic><tp:taxon-name><tp:taxon-name-part taxon-name-part-type="genus">Spermophagus</tp:taxon-name-part> <tp:taxon-name-part taxon-name-part-type="species">sericeus</tp:taxon-name-part></tp:taxon-name></italic> <bold>3–4</bold> <italic><tp:taxon-name><tp:taxon-name-part taxon-name-part-type="genus">Acanthoscelides</tp:taxon-name-part> <tp:taxon-name-part taxon-name-part-type="species">pallidipennis</tp:taxon-name-part></tp:taxon-name></italic> <bold>5–6</bold> <italic><tp:taxon-name><tp:taxon-name-part taxon-name-part-type="genus">Bruchidius</tp:taxon-name-part> <tp:taxon-name-part taxon-name-part-type="species">apicipennis</tp:taxon-name-part></tp:taxon-name></italic> <bold>7–8</bold> <italic><tp:taxon-name><tp:taxon-name-part taxon-name-part-type="genus">Bruchidius</tp:taxon-name-part> <tp:taxon-name-part taxon-name-part-type="species">tuberculicauda</tp:taxon-name-part></tp:taxon-name></italic> <bold>9–10</bold> <italic><tp:taxon-name><tp:taxon-name-part taxon-name-part-type="genus">Callosobruchus</tp:taxon-name-part> <tp:taxon-name-part taxon-name-part-type="species">chinensis</tp:taxon-name-part></tp:taxon-name></italic> <bold>11–12</bold> <italic><tp:taxon-name><tp:taxon-name-part taxon-name-part-type="genus">Callosobruchus</tp:taxon-name-part> <tp:taxon-name-part taxon-name-part-type="species">maculatus</tp:taxon-name-part></tp:taxon-name></italic>; black bar = 1 mm.</p></caption><graphic xmlns:xlink="http://www.w3.org/1999/xlink" xlink:href="zookeys-466-013-g001.jpg" position="float" orientation="portrait" xlink:type="simple" id="oo_35792.jpg"/></fig></tp:treatment-sec><ref-list><ref id="B13"><mixed-citation xmlns:xlink="http://www.w3.org/1999/xlink" xlink:type="simple"><person-group><name name-style="western"><surname>Zhang</surname><given-names>CH</given-names></name><name name-style="western"><surname>Hou</surname><given-names>JQ</given-names></name><name name-style="western"><surname>Zhang</surname><given-names>L</given-names></name></person-group> (<year>1987</year>) <article-title>Note on <italic><tp:taxon-name><tp:taxon-name-part taxon-name-part-type="genus">Callosobruchus</tp:taxon-name-part> <tp:taxon-name-part taxon-name-part-type="species">chinensis</tp:taxon-name-part></tp:taxon-name></italic> L. in Kumul Xinjiang.</article-title><source>Xinjiang Agricultural Sciences</source> (<issue>4</issue>): <fpage>23</fpage>–<lpage>24</lpage>. <comment>[in Chinese]</comment></mixed-citation></ref><ref id="B12"><mixed-citation xmlns:xlink="http://www.w3.org/1999/xlink" xlink:type="simple"><person-group><name name-style="western"><surname>Xu</surname><given-names>YX</given-names></name></person-group> (<year>1991</year>) <article-title>Occurrence and control measures of Bruchid.</article-title><source>Xinjiang Farmland Science and Technology</source><volume>4</volume>: <fpage>24</fpage>–<lpage>26</lpage>. <comment>[in Chinese]</comment></mixed-citation></ref></ref-list></tp:taxon-treatment>
