# Supplementary material for: Contribution to the knowledge of seed-beetles (Coleoptera, Chrysomelidae, Bruchinae) in Xinjiang, China
Source: Zookeys. 2014 Dec 18;(466):13–28. doi: 10.3897/zookeys.466.7283 (PMC4296480; doi:10.3897/zookeys.466.7283)
Supplement: XML Treatment for Callosobruchus maculatus [file zookeys.466.7283-treatment6.xml]

<!DOCTYPE tp:taxon-treatment
  PUBLIC "-//TaxonX//DTD Taxonomic Treatment Publishing DTD v0 20100105//EN" "tax-treatment-NSO.dtd">
<tp:taxon-treatment xmlns:tp="http://www.plazi.org/taxpub"><tp:treatment-meta><kwd-group><label>Taxon classification</label><kwd><named-content content-type="kingdom">Animalia</named-content></kwd><kwd><named-content content-type="order">Coleoptera</named-content></kwd><kwd><named-content content-type="family">Chrysomelidae</named-content></kwd></kwd-group><mixed-citation publication-type="journal"><person-group><name><surname>Li</surname><given-names>You</given-names></name><name><surname>Wang</surname><given-names>Zhiliang</given-names></name><name><surname>Guo</surname><given-names>Jianjun</given-names></name><name><surname>Nápoles</surname><given-names>Jesús Romero</given-names></name><name><surname>Ji</surname><given-names>Yingchao</given-names></name><name><surname>Jiang</surname><given-names>Chunyan</given-names></name><name><surname>Zhang</surname><given-names>Runzhi</given-names></name></person-group><article-title>Contribution to the knowledge of seed-beetles (<tp:taxon-name><tp:taxon-name-part taxon-name-part-type="order">Coleoptera</tp:taxon-name-part></tp:taxon-name>, <tp:taxon-name><tp:taxon-name-part taxon-name-part-type="family">Chrysomelidae</tp:taxon-name-part></tp:taxon-name>, <tp:taxon-name><tp:taxon-name-part taxon-name-part-type="subfamily">Bruchinae</tp:taxon-name-part></tp:taxon-name>) in Xinjiang, China</article-title><source>Zookeys</source><day>18</day><month>12</month><year>2014</year><volume>2014</volume><issue>466</issue><fpage>13</fpage><lpage>28</lpage><pub-id pub-id-type="doi">10.3897/zookeys.466.7283</pub-id></mixed-citation></tp:treatment-meta><tp:nomenclature><tp:taxon-name>
                                        <tp:taxon-name-part taxon-name-part-type="genus">Callosobruchus</tp:taxon-name-part>
                                        <tp:taxon-name-part taxon-name-part-type="species">maculatus</tp:taxon-name-part>
                                    </tp:taxon-name><tp:taxon-authority>(Fabricius, 1975)</tp:taxon-authority><xref ref-type="fig" rid="F1">Figs 11–12</xref><xref ref-type="fig" rid="F4">, 50–51</xref><!--PageBreak--><!--PageBreak--></tp:nomenclature><tp:treatment-sec sec-type="Distribution"><title>Distribution.</title><p>Almost worldwide.</p></tp:treatment-sec><tp:treatment-sec sec-type="Remarks"><title>Remarks.</title><p>Although we did not collect any <italic><tp:taxon-name><tp:taxon-name-part taxon-name-part-type="genus">Callosobruchus</tp:taxon-name-part> <tp:taxon-name-part taxon-name-part-type="species">maculatus</tp:taxon-name-part></tp:taxon-name></italic> specimens from Xinjiang in this study, <xref ref-type="bibr" rid="B10">Sui et al. (2001)</xref> previously recorded <italic><tp:taxon-name><tp:taxon-name-part taxon-name-part-type="genus">Cicer</tp:taxon-name-part> <tp:taxon-name-part taxon-name-part-type="species">arietinum</tp:taxon-name-part></tp:taxon-name></italic> infested by <italic><tp:taxon-name><tp:taxon-name-part taxon-name-part-type="genus">Callosobruchus</tp:taxon-name-part> <tp:taxon-name-part taxon-name-part-type="species">maculatus</tp:taxon-name-part></tp:taxon-name></italic> in Kashgar City, Xinjiang.</p></tp:treatment-sec><tp:treatment-sec><!--Section generated to contain objects referenced in tp:taxon-treatment.--><fig id="F1" position="float" orientation="portrait"><label>Figures 1–12.</label><caption><p><tp:taxon-name><tp:taxon-name-part taxon-name-part-type="subfamily">Bruchinae</tp:taxon-name-part></tp:taxon-name> in Xinjiang, dorsal and lateral view. <bold>1–2</bold> <italic><tp:taxon-name><tp:taxon-name-part taxon-name-part-type="genus">Spermophagus</tp:taxon-name-part> <tp:taxon-name-part taxon-name-part-type="species">sericeus</tp:taxon-name-part></tp:taxon-name></italic> <bold>3–4</bold> <italic><tp:taxon-name><tp:taxon-name-part taxon-name-part-type="genus">Acanthoscelides</tp:taxon-name-part> <tp:taxon-name-part taxon-name-part-type="species">pallidipennis</tp:taxon-name-part></tp:taxon-name></italic> <bold>5–6</bold> <italic><tp:taxon-name><tp:taxon-name-part taxon-name-part-type="genus">Bruchidius</tp:taxon-name-part> <tp:taxon-name-part taxon-name-part-type="species">apicipennis</tp:taxon-name-part></tp:taxon-name></italic> <bold>7–8</bold> <italic><tp:taxon-name><tp:taxon-name-part taxon-name-part-type="genus">Bruchidius</tp:taxon-name-part> <tp:taxon-name-part taxon-name-part-type="species">tuberculicauda</tp:taxon-name-part></tp:taxon-name></italic> <bold>9–10</bold> <italic><tp:taxon-name><tp:taxon-name-part taxon-name-part-type="genus">Callosobruchus</tp:taxon-name-part> <tp:taxon-name-part taxon-name-part-type="species">chinensis</tp:taxon-name-part></tp:taxon-name></italic> <bold>11–12</bold> <italic><tp:taxon-name><tp:taxon-name-part taxon-name-part-type="genus">Callosobruchus</tp:taxon-name-part> <tp:taxon-name-part taxon-name-part-type="species">maculatus</tp:taxon-name-part></tp:taxon-name></italic>; black bar = 1 mm.</p></caption><graphic xmlns:xlink="http://www.w3.org/1999/xlink" xlink:href="zookeys-466-013-g001.jpg" position="float" orientation="portrait" xlink:type="simple" id="oo_35792.jpg"/></fig><fig id="F4" position="float" orientation="portrait"><label>Figures 39–42.</label><caption><p>Antennae. <bold>39</bold> <italic><tp:taxon-name><tp:taxon-name-part taxon-name-part-type="genus">Kytorhinus</tp:taxon-name-part> <tp:taxon-name-part taxon-name-part-type="species">thermopsis</tp:taxon-name-part></tp:taxon-name></italic> male <bold>40</bold> <italic><tp:taxon-name><tp:taxon-name-part taxon-name-part-type="genus">Kytorhinus</tp:taxon-name-part> <tp:taxon-name-part taxon-name-part-type="species">thermopsis</tp:taxon-name-part></tp:taxon-name></italic> female <bold>41</bold> <italic><tp:taxon-name><tp:taxon-name-part taxon-name-part-type="genus">Kytorhinus</tp:taxon-name-part> <tp:taxon-name-part taxon-name-part-type="species">kergoati</tp:taxon-name-part></tp:taxon-name></italic> male <bold>42</bold> <italic><tp:taxon-name><tp:taxon-name-part taxon-name-part-type="genus">Kytorhinus</tp:taxon-name-part> <tp:taxon-name-part taxon-name-part-type="species">kergoati</tp:taxon-name-part></tp:taxon-name></italic> female <bold>43–44</bold> Head <bold>43</bold> <italic><tp:taxon-name><tp:taxon-name-part taxon-name-part-type="genus">Kytorhinus</tp:taxon-name-part> <tp:taxon-name-part taxon-name-part-type="species">immixtus</tp:taxon-name-part></tp:taxon-name></italic> <bold>44</bold> <italic><tp:taxon-name><tp:taxon-name-part taxon-name-part-type="genus">Kytorhinus</tp:taxon-name-part> <tp:taxon-name-part taxon-name-part-type="species">thermopsis</tp:taxon-name-part></tp:taxon-name></italic> <bold>45–46</bold> Lateral pronotal margin. <bold>45</bold> <italic><tp:taxon-name><tp:taxon-name-part taxon-name-part-type="genus">Bruchus</tp:taxon-name-part> <tp:taxon-name-part taxon-name-part-type="species">affinis</tp:taxon-name-part></tp:taxon-name></italic> 46 <italic><tp:taxon-name><tp:taxon-name-part taxon-name-part-type="genus">Bruchus</tp:taxon-name-part> <tp:taxon-name-part taxon-name-part-type="species">rufimanus</tp:taxon-name-part></tp:taxon-name></italic> <bold>47</bold> Hind trochanters <bold>47</bold> <italic><tp:taxon-name><tp:taxon-name-part taxon-name-part-type="genus">Rhaebus</tp:taxon-name-part> <tp:taxon-name-part taxon-name-part-type="species">solskyi</tp:taxon-name-part></tp:taxon-name></italic> <bold>48–51</bold> Hind femur. <bold>48</bold> <italic><tp:taxon-name><tp:taxon-name-part taxon-name-part-type="genus">Rhaebus</tp:taxon-name-part> <tp:taxon-name-part taxon-name-part-type="species">solskyi</tp:taxon-name-part></tp:taxon-name></italic> male <bold>49</bold> <italic><tp:taxon-name><tp:taxon-name-part taxon-name-part-type="genus">Acanthoscelides</tp:taxon-name-part> <tp:taxon-name-part taxon-name-part-type="species">pallidipennis</tp:taxon-name-part></tp:taxon-name></italic> <bold>50</bold> <italic><tp:taxon-name><tp:taxon-name-part taxon-name-part-type="genus">Callosobruchus</tp:taxon-name-part> <tp:taxon-name-part taxon-name-part-type="species">maculatus</tp:taxon-name-part></tp:taxon-name></italic> outside view <bold>51</bold> <italic><tp:taxon-name><tp:taxon-name-part taxon-name-part-type="genus">Callosobruchus</tp:taxon-name-part> <tp:taxon-name-part taxon-name-part-type="species">maculates</tp:taxon-name-part></tp:taxon-name></italic> inside view.</p></caption><graphic xmlns:xlink="http://www.w3.org/1999/xlink" xlink:href="zookeys-466-013-g004.jpg" position="float" orientation="portrait" xlink:type="simple" id="oo_35795.jpg"/></fig></tp:treatment-sec><ref-list><ref id="B10"><mixed-citation xmlns:xlink="http://www.w3.org/1999/xlink" xlink:type="simple"><person-group><name name-style="western"><surname>Sui</surname><given-names>JZ</given-names></name><name name-style="western"><surname>Reyihanguli</surname><given-names>Ma DC</given-names></name></person-group> (<year>2001</year>) <article-title>Strengthening the inspection and quarantine of <italic><tp:taxon-name><tp:taxon-name-part taxon-name-part-type="genus">Callosobruchus</tp:taxon-name-part> <tp:taxon-name-part taxon-name-part-type="species">maculatusc</tp:taxon-name-part></tp:taxon-name></italic> Fab..</article-title><source>Xinjiang Agricultural Sciences</source><volume>38</volume>(<issue>5</issue>): <lpage>272</lpage>. <comment>[in Chinese]</comment></mixed-citation></ref></ref-list></tp:taxon-treatment>
