# Supplementary material for: Contribution to the knowledge of seed-beetles (Coleoptera, Chrysomelidae, Bruchinae) in Xinjiang, China
Source: Zookeys. 2014 Dec 18;(466):13–28. doi: 10.3897/zookeys.466.7283 (PMC4296480; doi:10.3897/zookeys.466.7283)
Supplement: XML Treatment for Bruchus dentipes [file zookeys.466.7283-treatment10.xml]

<!DOCTYPE tp:taxon-treatment
  PUBLIC "-//TaxonX//DTD Taxonomic Treatment Publishing DTD v0 20100105//EN" "tax-treatment-NSO.dtd">
<tp:taxon-treatment xmlns:tp="http://www.plazi.org/taxpub"><tp:treatment-meta><kwd-group><label>Taxon classification</label><kwd><named-content content-type="kingdom">Animalia</named-content></kwd><kwd><named-content content-type="order">Coleoptera</named-content></kwd><kwd><named-content content-type="family">Chrysomelidae</named-content></kwd></kwd-group><mixed-citation publication-type="journal"><person-group><name><surname>Li</surname><given-names>You</given-names></name><name><surname>Wang</surname><given-names>Zhiliang</given-names></name><name><surname>Guo</surname><given-names>Jianjun</given-names></name><name><surname>Nápoles</surname><given-names>Jesús Romero</given-names></name><name><surname>Ji</surname><given-names>Yingchao</given-names></name><name><surname>Jiang</surname><given-names>Chunyan</given-names></name><name><surname>Zhang</surname><given-names>Runzhi</given-names></name></person-group><article-title>Contribution to the knowledge of seed-beetles (<tp:taxon-name><tp:taxon-name-part taxon-name-part-type="order">Coleoptera</tp:taxon-name-part></tp:taxon-name>, <tp:taxon-name><tp:taxon-name-part taxon-name-part-type="family">Chrysomelidae</tp:taxon-name-part></tp:taxon-name>, <tp:taxon-name><tp:taxon-name-part taxon-name-part-type="subfamily">Bruchinae</tp:taxon-name-part></tp:taxon-name>) in Xinjiang, China</article-title><source>Zookeys</source><day>18</day><month>12</month><year>2014</year><volume>2014</volume><issue>466</issue><fpage>13</fpage><lpage>28</lpage><pub-id pub-id-type="doi">10.3897/zookeys.466.7283</pub-id></mixed-citation></tp:treatment-meta><tp:nomenclature><tp:taxon-name>
                                        <tp:taxon-name-part taxon-name-part-type="genus">Bruchus</tp:taxon-name-part>
                                        <tp:taxon-name-part taxon-name-part-type="species">dentipes</tp:taxon-name-part>
                                    </tp:taxon-name><tp:taxon-authority>Baudi, 1886</tp:taxon-authority><xref ref-type="fig" rid="F2">Figs 19–20</xref><xref ref-type="fig" rid="F5">, 54</xref></tp:nomenclature><tp:treatment-sec sec-type="Distribution"><title>Distribution.</title><p>Afghanistan, Algeria, Azerbaijan, Armenia, Belgium, China, Croatia, Cyprus, Egypt, England, France, Greece, Italy, Iran, Iraq, Israel, Jordan, Kazakhstan, Lebanon, Russia, Spain, Switzerland, Syria, Tajikistan, Turkmenistan, Turkey, Uzbekistan.</p></tp:treatment-sec><tp:treatment-sec sec-type="Remarks"><title>Remarks.</title><p>We did not collect any <italic><tp:taxon-name><tp:taxon-name-part taxon-name-part-type="genus">Bruchus</tp:taxon-name-part> <tp:taxon-name-part taxon-name-part-type="species">dentipes</tp:taxon-name-part></tp:taxon-name></italic> specimens in Xinjiang in this study, but <xref ref-type="bibr" rid="B11">Tan and Yu (1980)</xref> previously recorded <italic><tp:taxon-name><tp:taxon-name-part taxon-name-part-type="genus">Bruchus</tp:taxon-name-part> <tp:taxon-name-part taxon-name-part-type="species">dentipes</tp:taxon-name-part></tp:taxon-name></italic> as occurring in Xinjiang.</p></tp:treatment-sec><tp:treatment-sec><!--Section generated to contain objects referenced in tp:taxon-treatment.--><fig id="F2" position="float" orientation="portrait"><label>Figures 13–26.</label><caption><p><tp:taxon-name><tp:taxon-name-part taxon-name-part-type="subfamily">Bruchinae</tp:taxon-name-part></tp:taxon-name> in Xinjiang, dorsal and lateral view. <bold>13–14</bold> <italic><tp:taxon-name><tp:taxon-name-part taxon-name-part-type="genus">Megabruchidius</tp:taxon-name-part> <tp:taxon-name-part taxon-name-part-type="species">dorsalis</tp:taxon-name-part></tp:taxon-name></italic> <bold>15–16</bold> <italic><tp:taxon-name><tp:taxon-name-part taxon-name-part-type="genus">Bruchus</tp:taxon-name-part> <tp:taxon-name-part taxon-name-part-type="species">affinis</tp:taxon-name-part></tp:taxon-name></italic> <bold>17–18</bold> <italic><tp:taxon-name><tp:taxon-name-part taxon-name-part-type="genus">Bruchus</tp:taxon-name-part> <tp:taxon-name-part taxon-name-part-type="species">atomarius</tp:taxon-name-part></tp:taxon-name></italic> <bold>19–20</bold> <italic><tp:taxon-name><tp:taxon-name-part taxon-name-part-type="genus">Bruchus</tp:taxon-name-part> <tp:taxon-name-part taxon-name-part-type="species">dentipes</tp:taxon-name-part></tp:taxon-name></italic> <bold>21–22</bold> <italic><tp:taxon-name><tp:taxon-name-part taxon-name-part-type="genus">Bruchus</tp:taxon-name-part> <tp:taxon-name-part taxon-name-part-type="species">loti</tp:taxon-name-part></tp:taxon-name></italic> <bold>23–24</bold> <italic><tp:taxon-name><tp:taxon-name-part taxon-name-part-type="genus">Bruchus</tp:taxon-name-part> <tp:taxon-name-part taxon-name-part-type="species">pisorum</tp:taxon-name-part></tp:taxon-name></italic> <bold>25–26</bold> <italic><tp:taxon-name><tp:taxon-name-part taxon-name-part-type="genus">Bruchus</tp:taxon-name-part> <tp:taxon-name-part taxon-name-part-type="species">rufimanus</tp:taxon-name-part></tp:taxon-name></italic>; black bar = 1 mm.</p></caption><graphic xmlns:xlink="http://www.w3.org/1999/xlink" xlink:href="zookeys-466-013-g002.jpg" position="float" orientation="portrait" xlink:type="simple" id="oo_35793.jpg"/></fig><fig id="F5" position="float" orientation="portrait"><label>Figures 52–68.</label><caption><p>Tibia apical portion of <italic><tp:taxon-name><tp:taxon-name-part taxon-name-part-type="genus">Bruchus</tp:taxon-name-part></tp:taxon-name></italic> spp. male mid legs. <bold>52</bold> <italic><tp:taxon-name><tp:taxon-name-part taxon-name-part-type="genus">Bruchus</tp:taxon-name-part> <tp:taxon-name-part taxon-name-part-type="species">affinis</tp:taxon-name-part></tp:taxon-name></italic> <bold>53</bold> <italic><tp:taxon-name><tp:taxon-name-part taxon-name-part-type="genus">Bruchus</tp:taxon-name-part> <tp:taxon-name-part taxon-name-part-type="species">atomarius</tp:taxon-name-part></tp:taxon-name></italic> <bold>54</bold> <italic><tp:taxon-name><tp:taxon-name-part taxon-name-part-type="genus">Bruchus</tp:taxon-name-part> <tp:taxon-name-part taxon-name-part-type="species">dentipes</tp:taxon-name-part></tp:taxon-name></italic> <bold>55</bold> <italic><tp:taxon-name><tp:taxon-name-part taxon-name-part-type="genus">Bruchus</tp:taxon-name-part> <tp:taxon-name-part taxon-name-part-type="species">loti</tp:taxon-name-part></tp:taxon-name></italic> <bold>56</bold> <italic><tp:taxon-name><tp:taxon-name-part taxon-name-part-type="genus">Bruchus</tp:taxon-name-part> <tp:taxon-name-part taxon-name-part-type="species">pisorum</tp:taxon-name-part></tp:taxon-name></italic> <bold>57</bold> <italic><tp:taxon-name><tp:taxon-name-part taxon-name-part-type="genus">Bruchus</tp:taxon-name-part> <tp:taxon-name-part taxon-name-part-type="species">rufimanus</tp:taxon-name-part></tp:taxon-name></italic> <bold>58</bold> <italic><tp:taxon-name><tp:taxon-name-part taxon-name-part-type="genus">Bruchus</tp:taxon-name-part> <tp:taxon-name-part taxon-name-part-type="species">sibiricus</tp:taxon-name-part></tp:taxon-name></italic> <bold>59–61</bold> Tibia apical portion of <italic><tp:taxon-name><tp:taxon-name-part taxon-name-part-type="genus">Bruchus</tp:taxon-name-part></tp:taxon-name></italic> spp. hind legs <bold>59</bold> <italic><tp:taxon-name><tp:taxon-name-part taxon-name-part-type="genus">Bruchus</tp:taxon-name-part> <tp:taxon-name-part taxon-name-part-type="species">affinis</tp:taxon-name-part></tp:taxon-name></italic> <bold>60</bold> <italic><tp:taxon-name><tp:taxon-name-part taxon-name-part-type="genus">Bruchus</tp:taxon-name-part> <tp:taxon-name-part taxon-name-part-type="species">pisorum</tp:taxon-name-part></tp:taxon-name></italic> <bold>61</bold> <italic><tp:taxon-name><tp:taxon-name-part taxon-name-part-type="genus">Bruchus</tp:taxon-name-part> <tp:taxon-name-part taxon-name-part-type="species">sibiricus</tp:taxon-name-part></tp:taxon-name></italic> <bold>62–67</bold> Pygidium. <bold>62</bold> <italic><tp:taxon-name><tp:taxon-name-part taxon-name-part-type="genus">Bruchus</tp:taxon-name-part> <tp:taxon-name-part taxon-name-part-type="species">rufimanus</tp:taxon-name-part></tp:taxon-name></italic> <bold>63</bold> <italic><tp:taxon-name><tp:taxon-name-part taxon-name-part-type="genus">Bruchus</tp:taxon-name-part> <tp:taxon-name-part taxon-name-part-type="species">atomarius</tp:taxon-name-part></tp:taxon-name></italic> <bold>64</bold> <italic><tp:taxon-name><tp:taxon-name-part taxon-name-part-type="genus">Bruchidius</tp:taxon-name-part> <tp:taxon-name-part taxon-name-part-type="species">tuberculicauda</tp:taxon-name-part></tp:taxon-name></italic> male <bold>65</bold> <italic><tp:taxon-name><tp:taxon-name-part taxon-name-part-type="genus">Bruchidius</tp:taxon-name-part> <tp:taxon-name-part taxon-name-part-type="species">tuberculicauda</tp:taxon-name-part></tp:taxon-name></italic> female <bold>66</bold> <italic><tp:taxon-name><tp:taxon-name-part taxon-name-part-type="genus">Megabruchidius</tp:taxon-name-part> <tp:taxon-name-part taxon-name-part-type="species">dorsalis</tp:taxon-name-part></tp:taxon-name></italic> male <bold>67</bold> <italic><tp:taxon-name><tp:taxon-name-part taxon-name-part-type="genus">Megabruchidius</tp:taxon-name-part> <tp:taxon-name-part taxon-name-part-type="species">dorsalis</tp:taxon-name-part></tp:taxon-name></italic> female.</p></caption><graphic xmlns:xlink="http://www.w3.org/1999/xlink" xlink:href="zookeys-466-013-g005.jpg" position="float" orientation="portrait" xlink:type="simple" id="oo_35796.jpg"/></fig></tp:treatment-sec><ref-list><ref id="B11"><mixed-citation xmlns:xlink="http://www.w3.org/1999/xlink" xlink:type="simple"><person-group><name name-style="western"><surname>Tan</surname><given-names>JJ</given-names></name><name name-style="western"><surname>Yu</surname><given-names>PY</given-names></name></person-group> (<year>1980</year>) <source>Economic insect fauna of China. <tp:taxon-name><tp:taxon-name-part taxon-name-part-type="order">Coleoptera</tp:taxon-name-part></tp:taxon-name>. <tp:taxon-name><tp:taxon-name-part taxon-name-part-type="superfamily">Chrysomeloidea</tp:taxon-name-part></tp:taxon-name> (I)</source><publisher-name>Science Press</publisher-name>, <publisher-loc>Beijing, China</publisher-loc>, <size units="page">213 pp</size>. <comment>[in Chinese]</comment></mixed-citation></ref></ref-list></tp:taxon-treatment>
