# Supplementary material for: Contribution to the knowledge of seed-beetles (Coleoptera, Chrysomelidae, Bruchinae) in Xinjiang, China
Source: Zookeys. 2014 Dec 18;(466):13–28. doi: 10.3897/zookeys.466.7283 (PMC4296480; doi:10.3897/zookeys.466.7283)
Supplement: XML Treatment for Kytorhinus karasini [file zookeys.466.7283-treatment16.xml]

<!DOCTYPE tp:taxon-treatment
  PUBLIC "-//TaxonX//DTD Taxonomic Treatment Publishing DTD v0 20100105//EN" "tax-treatment-NSO.dtd">
<tp:taxon-treatment xmlns:tp="http://www.plazi.org/taxpub"><tp:treatment-meta><kwd-group><label>Taxon classification</label><kwd><named-content content-type="kingdom">Animalia</named-content></kwd><kwd><named-content content-type="order">Coleoptera</named-content></kwd><kwd><named-content content-type="family">Chrysomelidae</named-content></kwd></kwd-group><mixed-citation publication-type="journal"><person-group><name><surname>Li</surname><given-names>You</given-names></name><name><surname>Wang</surname><given-names>Zhiliang</given-names></name><name><surname>Guo</surname><given-names>Jianjun</given-names></name><name><surname>Nápoles</surname><given-names>Jesús Romero</given-names></name><name><surname>Ji</surname><given-names>Yingchao</given-names></name><name><surname>Jiang</surname><given-names>Chunyan</given-names></name><name><surname>Zhang</surname><given-names>Runzhi</given-names></name></person-group><article-title>Contribution to the knowledge of seed-beetles (<tp:taxon-name><tp:taxon-name-part taxon-name-part-type="order">Coleoptera</tp:taxon-name-part></tp:taxon-name>, <tp:taxon-name><tp:taxon-name-part taxon-name-part-type="family">Chrysomelidae</tp:taxon-name-part></tp:taxon-name>, <tp:taxon-name><tp:taxon-name-part taxon-name-part-type="subfamily">Bruchinae</tp:taxon-name-part></tp:taxon-name>) in Xinjiang, China</article-title><source>Zookeys</source><day>18</day><month>12</month><year>2014</year><volume>2014</volume><issue>466</issue><fpage>13</fpage><lpage>28</lpage><pub-id pub-id-type="doi">10.3897/zookeys.466.7283</pub-id></mixed-citation></tp:treatment-meta><tp:nomenclature><tp:taxon-name>
                                    <tp:taxon-name-part taxon-name-part-type="genus">Kytorhinus</tp:taxon-name-part>
                                    <tp:taxon-name-part taxon-name-part-type="species">karasini</tp:taxon-name-part>
                                </tp:taxon-name><tp:taxon-authority>Fischer, 1809</tp:taxon-authority><xref ref-type="fig" rid="F3">Figs 31–32</xref><!--PageBreak--><!--PageBreak--></tp:nomenclature><tp:treatment-sec sec-type="Material"><title>Material.</title><p>1♀, Tianshan Mountain, Fukang, Changji, Xinjiang, <named-content xmlns:xlink="http://www.w3.org/1999/xlink" content-type="dwc:verbatimCoordinates" xlink:type="simple">43.95°N, 88.15°E</named-content>, alt. ca 2150 m, 1957.VII.14, G. Wang leg., IOZ(E)115178; 1♀, Tianshan Mountain, Fukang, Changji, Xinjiang, <named-content xmlns:xlink="http://www.w3.org/1999/xlink" content-type="dwc:verbatimCoordinates" xlink:type="simple">43.95°N, 88.40°E</named-content>, alt. ca 2250 m, 1957.VII.14, G. Wang leg., IOZ(E)107522; 1♀, Zhao Su Xian, Yili, Xinjiang, <named-content xmlns:xlink="http://www.w3.org/1999/xlink" content-type="dwc:verbatimCoordinates" xlink:type="simple">42.66°N, 80.18°E</named-content>, alt. ca 2200 m, 1978.VIII.7, Y.H. Han leg., IOZ(E)1045574; 1♀, Takeshikenzhen, Qinggil, Altay, Xinjiang, <named-content xmlns:xlink="http://www.w3.org/1999/xlink" content-type="dwc:verbatimCoordinates" xlink:type="simple">46.18°N, 90.81°E</named-content>, alt. ca 1110 m, 2013.VII.28, Y. Li leg.</p></tp:treatment-sec><tp:treatment-sec sec-type="Distribution"><title>Distribution.</title><p>China, Russia.</p></tp:treatment-sec><tp:treatment-sec><!--Section generated to contain objects referenced in tp:taxon-treatment.--><fig id="F3" position="float" orientation="portrait"><label>Figures 27–38.</label><caption><p><tp:taxon-name><tp:taxon-name-part taxon-name-part-type="subfamily">Bruchinae</tp:taxon-name-part></tp:taxon-name> in Xinjiang, dorsal and lateral view. <bold>27–28</bold> <italic><tp:taxon-name><tp:taxon-name-part taxon-name-part-type="genus">Bruchus</tp:taxon-name-part> <tp:taxon-name-part taxon-name-part-type="species">sibiricus</tp:taxon-name-part></tp:taxon-name></italic> <bold>29–30</bold> <italic><tp:taxon-name><tp:taxon-name-part taxon-name-part-type="genus">Kytorhinus</tp:taxon-name-part> <tp:taxon-name-part taxon-name-part-type="species">immixtus</tp:taxon-name-part></tp:taxon-name></italic> <bold>31–32</bold> <italic><tp:taxon-name><tp:taxon-name-part taxon-name-part-type="genus">Kytorhinus</tp:taxon-name-part> <tp:taxon-name-part taxon-name-part-type="species">karasini</tp:taxon-name-part></tp:taxon-name></italic> <bold>33–34</bold> <italic><tp:taxon-name><tp:taxon-name-part taxon-name-part-type="genus">Kytorhinus</tp:taxon-name-part> <tp:taxon-name-part taxon-name-part-type="species">thermopsis</tp:taxon-name-part></tp:taxon-name></italic> <bold>35–36</bold> <italic><tp:taxon-name><tp:taxon-name-part taxon-name-part-type="genus">Kytorhinus</tp:taxon-name-part> <tp:taxon-name-part taxon-name-part-type="species">kergoati</tp:taxon-name-part></tp:taxon-name></italic> <bold>37–38</bold> <italic><tp:taxon-name><tp:taxon-name-part taxon-name-part-type="genus">Rhaebus</tp:taxon-name-part> <tp:taxon-name-part taxon-name-part-type="species">solskyi</tp:taxon-name-part></tp:taxon-name></italic>; black bar = 1 mm.</p></caption><graphic xmlns:xlink="http://www.w3.org/1999/xlink" xlink:href="zookeys-466-013-g003.jpg" position="float" orientation="portrait" xlink:type="simple" id="oo_35794.jpg"/></fig></tp:treatment-sec></tp:taxon-treatment>
